# Supplementary material for: Acute Sleep Curtailment Increases Sweet Taste Preference, Appetite and Food Intake in Healthy Young Adults: A Randomized Crossover Trial
Source: Behav Sci (Basel). 2020 Feb 1;10(2):47. doi: 10.3390/bs10020047 (PMC7071396; doi:10.3390/bs10020047)
Supplement: Supplementary file 1 [file behavsci-10-00047-s001.zip]

Archive with 1 entries (1 files):
- behavsci-700946-supplementary.xlsx
