# Supplementary material for: Acute Sleep Curtailment Increases Sweet Taste Preference, Appetite and Food Intake in Healthy Young Adults: A Randomized Crossover Trial
Source: Behav Sci (Basel). 2020 Feb 1;10(2):47. doi: 10.3390/bs10020047 (PMC7071396; doi:10.3390/bs10020047)
Supplement: Supplementary file 1 [file behavsci-10-00047-s001.zip › behavsci-700946-supplementary.xlsx]

## Sheet: nutritional component
Table S1. nutritional component of ad libitum meals
	weight per piece (g)	calorie (kcal）	Protein (g)	Fat (g)	Charbohydrate (g)	salt (g)
rice	200	295	4.8	0.6	67.6	0.0254
granola*	100	440	7.8	15.4	72.2	0.6
rice casserole	180	216	4.3	8.3	31.1	1.6
pizza	125	334	12.8	12.5	42.5	1.4
spaghetti Napolitana	290	493	12	17.4	72	3
spaghetti with cod roe	280	383	14	12.9	52.6	2.5
croissant	25.8	141	2.5	7.9	14.9	0.4
takoyaki	20	30	0.9	1.5	3.2	0.2
sauce*	100	148	1.1	0	35.9	5.1
mayonnaise*	100	666.667	2.66667	74.6667	0.666667	2
grilled salmon	17	22	3.9	0.6	0.3	0.3
fried fish	21	72	1.6	5.3	4.6	0.3
omelette	35	59	3	3.7	3.3	0.4
beef croquette	30	100	1.7	7	7.5	0.2
fried chicken	21	42	2.2	2.3	3.2	0.4
fried spring roll	25	75	1.3	4.6	7.2	0.3
spicy sauteed lotus root	17	22	0.4	0.8	3.2	0.4
Kidney Beans with Sesame Dressing	15	13	0.5	0.6	1.2	0.1
Boiled Japanese Mustard Spinach	15	9	0.7	0.2	1	0.3
Simmered Hijiki Seaweed	15	18	0.6	1	1	0.3
Simmered dried radish strips Seaweed	14	20	0.6	1.1	1.9	0.3
Sauteed Burdock Root	14	17	0.4	0.8	2	0.2
potato salad	19	30	0.5	2.1	2.3	0.2
macaroni salad	16	26	0.6	1.5	2.6	0.2
Burdock Root salad	15	26	0.4	1.9	1.7	0.2
milk*	100	69	3.4	3.9	5	0.10668
orange juice*	100	47	0.4	0	11.4	0.00508
yogurt*	100	62	3.4	4	5.3	0.12954
chocolate	4.65	26	0.36	1.62	2.41	0.007112
vanilla ice cream*	100	21.76	0.334	0.967	2.93	0.0107604
chocolate ice cream*	100	20.82	0.42	1.015	2.5	0.0136836
cheese cake	77.65	185	5.1	10.1	18.5	0.37044
*; participants took as much as they want to eat amount of foods
